# Supplementary material for: BMDB: An integrated database and web platform for single-cell transcriptomic profiling of bone marrow microenvironment
Source: Comput Struct Biotechnol J. 2025 Nov 15;27:5159–72. doi: 10.1016/j.csbj.2025.11.028 (PMC12666060; doi:10.1016/j.csbj.2025.11.028)
Supplement: Supplementary file 2 — Supplementary material [file mmc10.xlsx]

## Sheet: reference cell ontology
Table S4. The cell ontology mapping.
human-adult
cell_types	cell_types_ontology_term_id	cell_types_predicate_id	cell_types_mapping_justification	lineages	lineages_ontology_term_id	lineages_predicate_id	lineages_mapping_justification	tissue_ontology_term_id	NCBI_species
THY1_MSC	CL:0002540,mesenchymal stem cell of the bone marrow	skos:broadMatch	semapv:ManualMappingCuration	Mesenchymal	CL:0000134,mesenchymal stem cell	skos:exactMatch	semapv:LexicalMatching	UBERON:0002371	NCBITaxon:9606
Adipo_MSC	CL:0002540,mesenchymal stem cell of the bone marrow	skos:broadMatch	semapv:LexicalMatching	Mesenchymal	CL:0000134,mesenchymal stem cell	skos:exactMatch	semapv:LexicalMatching	UBERON:0002371	NCBITaxon:9606
APOD_MSC	CL:0002540,mesenchymal stem cell of the bone marrow	skos:broadMatch	semapv:LexicalMatching	Mesenchymal	CL:0000134,mesenchymal stem cell	skos:exactMatch	semapv:LexicalMatching	UBERON:0002371	NCBITaxon:9606
Osteo_MSC	CL:0002540,mesenchymal stem cell of the bone marrow	skos:broadMatch	semapv:LexicalMatching	Mesenchymal	CL:0000134,mesenchymal stem cell	skos:exactMatch	semapv:LexicalMatching	UBERON:0002371	NCBITaxon:9606
Fibro_MSC	CL:0002540,mesenchymal stem cell of the bone marrow	skos:broadMatch	semapv:LexicalMatching	Mesenchymal	CL:0000134,mesenchymal stem cell	skos:exactMatch	semapv:LexicalMatching	UBERON:0002371	NCBITaxon:9606
Osteoblast	CL:0000062,osteoblast	skos:exactMatch	semapv:LexicalMatching	Mesenchymal	CL:0000134,mesenchymal stem cell	skos:exactMatch	semapv:LexicalMatching	UBERON:0002371	NCBITaxon:9606
VSMC	CL:0000359,vascular associated smooth muscle cell	skos:exactMatch	semapv:LexicalMatching	Muscle	CL:0000192,smooth muscle cell	skos:exactMatch	semapv:LexicalMatching	UBERON:0002371	NCBITaxon:9606
aEC	CL:1000413,aortic endothelial cell	skos:exactMatch	semapv:LexicalMatching	Endothelial	CL:0000115,endothelial cell	skos:exactMatch	semapv:LexicalMatching	UBERON:0002371	NCBITaxon:9606
sEC	CL:0002262,endothelial cell of sinusoid	skos:exactMatch	semapv:LexicalMatching	Endothelial	CL:0000115,endothelial cell	skos:exactMatch	semapv:LexicalMatching	UBERON:0002371	NCBITaxon:9606
human-fetal
cell_types	cell_types_ontology_term_id	cell_types_predicate_id	cell_types_mapping_justification	lineages	lineages_ontology_term_id	lineages_predicate_id	lineages_mapping_justification	tissue_ontology_term_id	NCBI_species
Fibro_MSC	CL:0002540,mesenchymal stem cell of the bone marrow	skos:broadMatch	semapv:ManualMappingCuration	Mesenchymal	CL:0000134,mesenchymal stem cell	skos:exactMatch	semapv:LexicalMatching	UBERON:0002371	NCBITaxon:9606
Prolif_Fibro_MSC	CL:0002540,mesenchymal stem cell of the bone marrow	skos:broadMatch	semapv:ManualMappingCuration	Mesenchymal	CL:0000134,mesenchymal stem cell	skos:exactMatch	semapv:LexicalMatching	UBERON:0002371	NCBITaxon:9606
Prolif_Chondrocyte	CL:0000138,Chondrocyte	skos:exactMatch	semapv:LexicalMatching	Mesenchymal	CL:0000134,mesenchymal stem cell	skos:exactMatch	semapv:LexicalMatching	UBERON:0002371	NCBITaxon:9606
Chondrocyte	CL:0000138,Chondrocyte	skos:exactMatch	semapv:LexicalMatching	Mesenchymal	CL:0000134,mesenchymal stem cell	skos:exactMatch	semapv:LexicalMatching	UBERON:0002371	NCBITaxon:9606
Osteoblast	CL:0000062,osteoblast	skos:exactMatch	semapv:LexicalMatching	Mesenchymal	CL:0000134,mesenchymal stem cell	skos:exactMatch	semapv:LexicalMatching	UBERON:0002371	NCBITaxon:9606
Schwann_cell	CL:0002573,Schwann cell	skos:exactMatch	semapv:LexicalMatching	Mesenchymal	CL:0000134,mesenchymal stem cell	skos:exactMatch	semapv:LexicalMatching	UBERON:0002371	NCBITaxon:9606
sEC	CL:1000413,aortic endothelial cell	skos:exactMatch	semapv:LexicalMatching	Endothelial	CL:0000115,endothelial cell	skos:exactMatch	semapv:LexicalMatching	UBERON:0002371	NCBITaxon:9606
aEC	CL:0002262,endothelial cell of sinusoid	skos:exactMatch	semapv:LexicalMatching	Endothelial	CL:0000115,endothelial cell	skos:exactMatch	semapv:LexicalMatching	UBERON:0002371	NCBITaxon:9606
Prolif_EC	CL:0002144,capillary endothelial cell	skos:broadMatch	semapv:ManualMappingCuration	Endothelial	CL:0000115,endothelial cell	skos:exactMatch	semapv:LexicalMatching	UBERON:0002371	NCBITaxon:9606
mouse
cell_types	cell_types_ontology_term_id	cell_types_predicate_id	cell_types_mapping_justification	lineages	lineages_ontology_term_id	cell_types_predicate_id	cell_types_mapping_justification	tissue_ontology_term_id	NCBI_species
MSCs/Alpl+_Limch1+	CL:0002540,mesenchymal stem cell of the bone marrow	skos:broadMatch	semapv:ManualMappingCuration	MSCs_lineage	CL:0000134,mesenchymal stem cell	skos:exactMatch	semapv:LexicalMatching	UBERON:0002371	NCBITaxon:10090
MSCs/Fobs+_Egr1+	CL:0002540,mesenchymal stem cell of the bone marrow	skos:broadMatch	semapv:ManualMappingCuration	MSCs_lineage	CL:0000134,mesenchymal stem cell	skos:exactMatch	semapv:LexicalMatching	UBERON:0002371	NCBITaxon:10090
MSCs/Fobs-_Egr1-	CL:0002540,mesenchymal stem cell of the bone marrow	skos:broadMatch	semapv:ManualMappingCuration	MSCs_lineage	CL:0000134,mesenchymal stem cell	skos:exactMatch	semapv:LexicalMatching	UBERON:0002371	NCBITaxon:10090
OLCs/Col8a1+_Slc20a2+	CL:0000062,osteoblast	skos:broadMatch	semapv:ManualMappingCuration	OLCs_lineage	CL:0000062,osteoblast	skos:exactMatch	semapv:LexicalMatching	UBERON:0002371	NCBITaxon:10090
OLCs/Ndnf-_Col8a1-	CL:0000062,osteoblast	skos:broadMatch	semapv:ManualMappingCuration	OLCs_lineage	CL:0000062,osteoblast	skos:exactMatch	semapv:LexicalMatching	UBERON:0002371	NCBITaxon:10090
OLCs/Neil3+_Tpx2+	CL:0000062,osteoblast	skos:broadMatch	semapv:ManualMappingCuration	OLCs_lineage	CL:0000062,osteoblast	skos:exactMatch	semapv:LexicalMatching	UBERON:0002371	NCBITaxon:10090
OLCs/Fabp4+_Ly6e-	CL:0000062,osteoblast	skos:broadMatch	semapv:ManualMappingCuration	OLCs_lineage	CL:0000062,osteoblast	skos:exactMatch	semapv:LexicalMatching	UBERON:0002371	NCBITaxon:10090
CLCs/Prg4+_Smim5-	CL:0000058:chondroblast	skos:broadMatch	semapv:ManualMappingCuration	CLCs_lineage	CL:0000058:chondroblast	skos:exactMatch	semapv:LexicalMatching	UBERON:0002371	NCBITaxon:10090
CLCs/Prg4-_Clu-	CL:0000058:chondroblast	skos:broadMatch	semapv:ManualMappingCuration	CLCs_lineage	CL:0000058:chondroblast	skos:exactMatch	semapv:LexicalMatching	UBERON:0002371	NCBITaxon:10090
CLCs/Prg4-_Gas1-	CL:0000058:chondroblast	skos:broadMatch	semapv:ManualMappingCuration	CLCs_lineage	CL:0000058:chondroblast	skos:exactMatch	semapv:LexicalMatching	UBERON:0002371	NCBITaxon:10090
CLCs/Birc5+_Cenpa+	CL:0000058:chondroblast	skos:broadMatch	semapv:ManualMappingCuration	CLCs_lineage	CL:0000058:chondroblast	skos:exactMatch	semapv:LexicalMatching	UBERON:0002371	NCBITaxon:10090
CLCs/Prg4-_Clu+	CL:0000058:chondroblast	skos:broadMatch	semapv:ManualMappingCuration	CLCs_lineage	CL:0000058:chondroblast	skos:exactMatch	semapv:LexicalMatching	UBERON:0002371	NCBITaxon:10090
CLCs/Prg4-_Notum+	CL:0000058:chondroblast	skos:broadMatch	semapv:ManualMappingCuration	CLCs_lineage	CL:0000058:chondroblast	skos:exactMatch	semapv:LexicalMatching	UBERON:0002371	NCBITaxon:10090
ECs/S100a6-_Crip1-	CL:0000115,endothelial cell	skos:broadMatch	semapv:ManualMappingCuration	ECs_lineage	CL:0000115,endothelial cell	skos:exactMatch	semapv:LexicalMatching	UBERON:0002371	NCBITaxon:10090
ECs/Rgs4-_Stab2-	CL:0000115,endothelial cell	skos:broadMatch	semapv:ManualMappingCuration	ECs_lineage	CL:0000115,endothelial cell	skos:exactMatch	semapv:LexicalMatching	UBERON:0002371	NCBITaxon:10090
ECs/Kcnj8-_Fcgr2b-	CL:0000115,endothelial cell	skos:broadMatch	semapv:ManualMappingCuration	ECs_lineage	CL:0000115,endothelial cell	skos:exactMatch	semapv:LexicalMatching	UBERON:0002371	NCBITaxon:10090
ECs/Ly6c1-_Cd34-	CL:0000115,endothelial cell	skos:broadMatch	semapv:ManualMappingCuration	ECs_lineage	CL:0000115,endothelial cell	skos:exactMatch	semapv:LexicalMatching	UBERON:0002371	NCBITaxon:10090
ECs/Fam64a+_Cenpe+	CL:0000115,endothelial cell	skos:broadMatch	semapv:ManualMappingCuration	ECs_lineage	CL:0000115,endothelial cell	skos:exactMatch	semapv:LexicalMatching	UBERON:0002371	NCBITaxon:10090
Fibroblasts/Vcan+_Mustn1+	CL:0000057:fibroblast	skos:broadMatch	semapv:ManualMappingCuration	Fibroblasts_lineage	CL:0000057:fibroblast	skos:exactMatch	semapv:LexicalMatching	UBERON:0002371	NCBITaxon:10090
Fibroblasts/Mmp2+_Ifitm3+	CL:0000057:fibroblast	skos:broadMatch	semapv:ManualMappingCuration	Fibroblasts_lineage	CL:0000057:fibroblast	skos:exactMatch	semapv:LexicalMatching	UBERON:0002371	NCBITaxon:10090
Fibroblasts/Ly6a-_Serpinf1-	CL:0000057:fibroblast	skos:broadMatch	semapv:ManualMappingCuration	Fibroblasts_lineage	CL:0000057:fibroblast	skos:exactMatch	semapv:LexicalMatching	UBERON:0002371	NCBITaxon:10090
Pericytes	CL:0000669:pericyte	skos:broadMatch	semapv:ManualMappingCuration	Pericytes_lineage	CL:0000669:pericyte	skos:exactMatch	semapv:LexicalMatching	UBERON:0002371	NCBITaxon:10090
