# Supplementary material for: BMDB: An integrated database and web platform for single-cell transcriptomic profiling of bone marrow microenvironment
Source: Comput Struct Biotechnol J. 2025 Nov 15;27:5159–72. doi: 10.1016/j.csbj.2025.11.028 (PMC12666060; doi:10.1016/j.csbj.2025.11.028)
Supplement: Supplementary file 3 — Supplementary material [file mmc11.xlsx]

## Sheet: SupplementaryTable5.benchmark
Table S5. Benchmark of BMDB refenrece mapping.
human test data(GSE241825)
method	acc	f1_macro	f1_micro	f1_weighted	auroc_macro	auroc_micro	auroc_weighted
scANVI	0.913386	0.873496	0.908797	0.89462	0.979949	0.98557	0.953974
CellTypist	0.824859	0.764674	0.824859	0.832077	0.939471	0.737931	0.904299
RPCA	0.899919	0.878185	0.899919	0.888765	0.947296	0.984849	0.91228
SingleR	0.93301	0.865593	0.93301	0.931774	0.875774	0.90069	0.756259
scmap	0.334948	0.348741	0.334948	0.334948
mouse test data(GSE249528)
method	acc	f1_macro	f1_micro	f1_weighted	auroc_macro	auroc_micro	auroc_weighted
scANVI	0.960249	0.904533	0.960249	0.961282	0.987313	0.989564	0.992352
CellTypist	0.960639	0.678427	0.960639	0.961614	0.964395	0.977528	0.980659
RPCA	0.958496	0.900621	0.958496	0.959822	0.985198	0.991527	0.9902
SingleR	0.969797	0.929277	0.969797	0.97059	0.962448	0.447439	0.971004
scmap	0.882502	0.626184	0.882502	0.882502
