# Supplementary material for: BMDB: An integrated database and web platform for single-cell transcriptomic profiling of bone marrow microenvironment
Source: Comput Struct Biotechnol J. 2025 Nov 15;27:5159–72. doi: 10.1016/j.csbj.2025.11.028 (PMC12666060; doi:10.1016/j.csbj.2025.11.028)
Supplement: Supplementary file 9 — Supplementary material [file mmc7.xlsx]

## Sheet: Sheet1
Table S1. The comparisons across databases.
	BMDB	ABCPortal	DISCO	TISCH	HCA	CELLXGENE（including Tabula Sapiens/Tabula Muris ）	Azimuth
Website	http://bioinmed.jflab.ac.cn:18087/bmdb/	http://abc.sklehabc.com	https://www.immunesinglecell.org/	http://tisch.compbio.cn/home/	https://www.humancellatlas.org/	https://cellxgene.cziscience.com/	https://azimuth.hubmapconsortium.org/
Objects	Bone marrow niches	Blood cells	Tissues/cell lines	cancer Tissues/cell lines	Tissues	Tissues	Tissues
Platform	Single cell RNA-seq profiles	Single cell RNA-seq profiles	Single cell RNA-seq profiles	Single cell RNA-seq profiles	Single cell multi-omics profiles	Single cell multi-omics profiles	Single cell multi-omics profiles
Datasets statistics (including bone marrow niche)	2 species	2 species	1 species	Not provided	1 species	2 species	1 species
	36 projectss	5 projects	13 projects		1 projects	18 projects	3 projects
	Healthy & 14 disease states	Healthy & 4 disease states	Healthy & 2 disease states		Healthy only	Healthy & 2 disease states	Healthy only
Advanced analysis	Cell type annotation	Cell type annotation	Cell type annotation	Cell type annotation	Not provided	Cell type annotation	Cell type annotation
	Differential gene expression	Differential gene expression	Differential gene expression	Differential gene expression		Differential gene expression	Differential gene expression
	Trajectory prediction	Ligand-receptor interaction	Pathway enrichment	Pathway enrichment
	Ligand-receptor interaction	Pathway enrichment		Ligand-receptor interaction
	Pathway enrichment			Gene regulatory network
	Gene regulatory network
Knowledge graph	Disease-protein-mutation network	Not provided	Not provided	Not provided	Not provided	Not provided	Not provided
	Disease-pathway-metabolism network
Reference atlas consturction (including bone marrow niche)	2 species	Not provided	1 species	Not provided	Not provided	2 species	1 species
	2 developmental stages		Fetal stage			2 developmental s	developmental stage not specified
	14 cell types		2 cell types				1 cell type
	59,268 cells		8,814 cells			8,351 cells	4,784 cells
Phenotypic comparison	comparison aross developmet stage & comparison aross developmet cell types	comparison aross dataset	comparison aross cell types	comparison aross dataset	Not provided	comparison aross dataset & comparison across cell type & comparison across disease	Not provided
	Differential gene expression	Differential gene expression	Differential gene expression	Differential gene expression		Differential gene expression
	Differential transcription factor expression
	Trajectory comparison
Tools for users' data analysis	Cell type annotation	Not provided	Cell type annotation	Not provided	Not provided	Cell type annotation	Cell type annotation
			Gene expression				Gene expression
			Pathway enrichment
