# Supplementary material for: BMDB: An integrated database and web platform for single-cell transcriptomic profiling of bone marrow microenvironment
Source: Comput Struct Biotechnol J. 2025 Nov 15;27:5159–72. doi: 10.1016/j.csbj.2025.11.028 (PMC12666060; doi:10.1016/j.csbj.2025.11.028)
Supplement: Supplementary file 10 — Supplementary material [file mmc8.xlsx]

## Sheet: Sheet1
Table S2. The information of collected datasets.
Accession	Contributor	Publication	Facs	Species	Disease State	Platform
GSE108891	Tikhonova AN	10.1038/s41586-019-1104-8	CD117-Ter119-	mouse	Normal/5-FU/Col2.3-cre/Lepr-cre/VEcad-cre	10x 3’ v2
GSE123078	Tikhonova AN	10.1038/s41586-019-1104-8	CD117-Ter119-	mouse	Normal/5-FU/Lepr-cre/VEcad-cre	10x 3’ v2
GSE128423	Baryawno N	10.1016/j.cell.2019.04.040	CD71-Ter119-CD45-CD3-B220-CD19-Gr-1-CD11b-7-AAD-Calcein+	mouse	Normal/MLL	10x 3’ v2
GSE128743	Derecka M	10.1038/s41590-020-0595-7	CD45-CD31-Lin-PDGFRα+	mouse	Normal/Ebf1_ko	Cell-seq2
GSE131365	Addo RK	10.1002/eji.201848053	VCAM-1+CD45-Ter119-CD31-	mouse	Normal	10x 3’ v2
GSE132151	Wolock SL	10.1016/j.celrep.2019.06.031	CD31-CD45-Ter119-	mouse	Normal	inDrop
GSE136970	Ono N	10.1038/s41467-019-14029-w	CD31-CD45-Ter119-CD31(APC)-CD45(APC)-Ter119-(APC)	mouse	Cxcl12(GFP/+)Cxcl12-iCreER+;tamoxifen injection	10x 3’ v2/10x 3’ v3
GSE136973	Ono N	10.1038/s41467-019-14029-w	CD31-CD45-Ter119-CD31(APC)-CD45(APC)-Ter119-(APC)	mouse	Cxcl12-iCreER+;bone marrow ablation	10x 3’ v2/10x 3’ v3
GSE136979	Ono N	10.1038/s41467-019-14029-w	CD31-CD45-Ter119-CD31(APC)-CD45(APC)-Ter119-(APC)	mouse	Cxcl12-iCreER+;Normal/bone marrow ablation	10x 3’ v2/10x 3’ v3
GSE145477	Zhong L	10.7554/eLife.54695	NA	mouse	Normal	10x 3’ v3
GSE147287	Wang Z	10.18632/aging.203124	LEPR+CD45-	human	osteoporosis/osteoarthritis	10x 3’ v3
GSE152217	Cao H	10.1038/s41418-023-01243-9	NA	mouse	Normal/Prx1-Cre;Pinch1f/f	10x 3’ v2/10x 3’ v3
GSE156635	Sivaraj KK	10.1016/j.celrep.2021.109352	CD45-CD117-	mouse	Normal/Pdgfrb-Cre	10x 3’ v2
GSE156640	Leimkühler NB	10.1016/j.stem.2020.11.004	CD45-CD235ab-CD71-CD41-CD61-	human	Follicular Lymphoma	10x 3’ v2
GSE157863	Xu J	NA	NA	human	Normal	10x 3’ v2
GSE157885	Schloss MJ	10.1038/s41590-022-01165-7	Ter119-CD45-Chrna7+	mouse	Normal	10x 3’ v3
GSE166129	Yao L	10.1172/jci.insight.150323	Gr-1-Mac-1-CD3-PE-Cy7-Ter119-CD4-CD8α-CD5-CD19-Sca1-	mouse	Radiation	10x 3’ v2
GSE168333	Xie H	10.1038/s41467-023-44312-w	B220-Ter119-Gr-1-CD11b-CD3e-CD45-CD71-CD3-CD19-	mouse	Normal	10x 3’ v3
GSE172149	Ambrosi TH	10.1038/s41586-021-03795-7	CD45-Ter119-CD51-Tie2-Thy1.1-Thy1.2-CD49f-CD105-CD200	mouse	Normal	10x 3’ v3
GSE188648	Hao X	NA	CD45-Ter119-	mouse	Normal/BC	10x 3’ v3
GSE200039	Park CS	10.1016/j.celrep.2023.112804	NA	human	Leukemia	10x 3’ v3
GSE202813	Mei S	10.1186/s13073-023-01272-6	CD71-CD235-CD45-CD11b-CD3-CD19-CD14-CD271-	human	Normal/ccRCC	10x 3’ v2
GSE210584	Young KA	10.1182/blood.2024024275	ECs:CD45–Ter119–CD71–CD31+ mesenchymal cells:CD45–Ter119–CD31–CD71–CD51+	mouse	Normal	10x 3’ v3
GSE211779	Feng J	10.1182/blood.2022018512	CD3-CD11b-CD19-B220-Gr1-TCRb-Ter119-	mouse	Normal/9p21s-deficient	10x 3’ v3
GSE212726	Wang L	NA	NA	mouse	Normal/Diabetes	10x 3’ v2
GSE214857	Bunting K	10.1093/stmcls/sxad055	Ter119-CD45-CD71-Sca1-CD140a-	mouse	Normal/Vav1-Cre;STAT5abf/f	10x 3’ v3
GSE227255	Ding L	10.1038/s41588-023-01528-2	CD45-CD31-TER119-	mouse	Plin1-CreER	10x 3’ v3
GSE232202	Nusspaumer G	10.1111/imcb.12718	CD140a/PDGFR-a+CD31/PECAM+CD9+	mouse	Normal	10x 3’ v3
GSE235176	Li B	10.1111/acel.13980	NA	mouse	Normal	10x 3’ v3
GSE239828	Martin A	10.1172/jci.insight.156850	NA	mouse	Normal/Dmp1KO/Fgf23cKO	10x 3’ v3
GSE240291	Leucht P	NA	CD45-CD31-TER119-	mouse	Normal/LeprCre;Ncstnfl/fl	10x 3’ v2
GSE241499	Zhang C	10.1186/s13073-023-01224-0	NA	human	Normal	10x 3’ v3
GSE241825	Basma NJ	NA	CD45- CD71- Glycophorin A-	human	Normal/Myelofibrosis	10x 3’ v3
GSE249528	Liu YL	10.1016/j.devcel.2024.03.019	CD45-Ter119-CD31-PDGFRα+LEPR+	mouse	Fracture	10x 3’ v2
GSE253355	Bandyopadhyay S	10.1016/j.cell.2024.04.013	CD45-CD38loDAPI-CD235ab-PDPN+VE-Cadherin- CD45-CD38loDAPI-CD235ab-PDPN- VE-Cadherin-CD56+ CD45-CD38loDAPI-CD235ab-PDPN- VE-Cadherin-CD56-LEPR+CD90+ CD45-CD38loDAPI-CD235ab-PDPN- VE-Cadherin-CD56-LEPR+CD90-	human	Normal	10x 3’ v3
GSE263397	Lee HJ	10.1016/j.ymthe.2024.04.026	CD11b-Ly6C-	mouse	GM-CSF	10x 3’ v2
