# Supplementary material for: BMDB: An integrated database and web platform for single-cell transcriptomic profiling of bone marrow microenvironment
Source: Comput Struct Biotechnol J. 2025 Nov 15;27:5159–72. doi: 10.1016/j.csbj.2025.11.028 (PMC12666060; doi:10.1016/j.csbj.2025.11.028)
Supplement: Supplementary file 11 — Supplementary material [file mmc9.xlsx]

## Sheet: Sheet1
Table S3. The marker genes of references.
Species	Lineage	Subcluster	Markers	New subcluster name
Mouse	MSCs	MSCs.5_19	Fobs+, Egr1+	Fobs+, Egr1+_MSCs
		MSCs.6_7	Fobs-, Egr1-	Fobs-, Egr1-_MSCs
		MSCs.16	Alpl+, Limch1+	Alpl+, Limch1+_MSCs
	OLCs	OLCs.9	Col8a1+, Slc20a2+	Col8a1+, Slc20a2+_OLCs
		OLCs.12_33	Ndnf-, Col8a1-	Ndnf-, Col8a1-_OLCs
		OLCs.31	Neil3+, Tpx2+	Neil3+, Tpx2+_OLCs
		OLCs.32	Fabp4+, Ly6e+	Fabp4+, Ly6e+_OLCs
	CLCs	CLCs.3	Prg4-, Gas1-	Prg4-, Gas1-_CLCs
		CLCs.4_14_27	Prg4+, Smim5-	Prg4+, Smim5-_CLCs
		CLCs.17	Prg4-, Notum+	Prg4-, Notum+_CLCs
		CLCs.18_29	Prg4-, Clu-	Prg4-, Clu-_CLCs
		CLCs.22	Prg4-, Clu+	Prg4-, Clu+_CLCs
		CLCs.25_26	Birc5+, Cenpa+	Birc5+, Cenpa+_CLCs
	Fibroblasts	Fibroblasts.2	Ly6a-, Serpinf1-	Ly6a-, Serpinf1-_Fibroblasts
		Fibroblasts.8	Mmp2+, Ifitm3+	Mmp2+, Ifitm3+_Fibroblasts
		Fibroblasts.13_20	Vcan+, Mustn1+	Vcan+, Mustn1+_Fibroblasts
	ECs	ECs.0_1_11	Ly6a-, Cd34-	Ly6a-, Cd34-_ECs
		ECs.10_21	Rgs4-, Stab2-	Rgs4-, Stab2-_ECs
		ECs.15_28	S100a6-, Crip1-	S100a6-, Crip1-_ECs
		ECs.23_24	Kcnj8-, Fcgr2b-	Kcnj8-, Fcgr2b-_ECs
		ECs.30	Fam64a+, Cenpe+	Fam64a+, Cenpe+_ECs
Human Fetal	ECs	sEC	PODXL+, FABP4+	sEC
		aEC	UNC5B+, IGFBP3+	aEC
		EC_prolif	HMGB2+, TOP2A+	EC_prolif
	MSCs	Fibro_MSC	DPT+, S100a4+	Fibro_MSC
		Prolif_Fibro_MSC	MKI67+, TOP2A+	Prolif_Fibro_MSC
		Schwann	MPZ+, GFRA3+	Schwann_cell
	OLCs	Osteoblast	RUNX2+, SPP1+	Osteoblast
		Chondro_prolife	MKI67+, TOP2A+	Prolif_Chondrocyte
		Chondrocyte	ACAN+, LECT1+	Chondrocyte
Human adult	MSCs	Fibro_MSC	PDPN+, DPT+	Fibro_MSC
		APOD_MSC	APOD+_GSN+	APOD_MSC
		Adipo_MSC	PPARG+_LPL+	Adipo_MSC
		THY1_MSC	THY1+, LBP+	THY1_MSC
		Osteo_MSC	RUNX2+	Osteo_MSC
		Osteoblast	IBSP+, BGLAP+,SPP1+	Osteoblast
	ECs	aEC	ICAM+, MECOM+	aEC
		sEC	ACKR1+, SELE+	sEC
	Muscles	VSMC	ACTA2+, RGS5+	VSMC
